# Supplementary material for: Composition of the metabolomic bio-coronas isolated from Ocimum sanctum and Rubia tinctorum
Source: BMC Res Notes. 2021 Jan 6;14:6. doi: 10.1186/s13104-020-05420-8 (PMC7789504; doi:10.1186/s13104-020-05420-8)
Supplement: Supplementary file 1 — Additional file 1: Table S1. List of significant metabolites enriched in bio-coronas of NPs isolated from Tulsi leaves. Names of the compounds, their chemical class according to the Human Metabolome Database (HMDB, http://www.hmdb.ca/) classification, and chemical class coding used for hierarchical clustering analysis shown in Fig. 1b are shown. [file 13104_2020_5420_MOESM1_ESM.xlsx]

## Sheet: Sheet1
Metabolite	HMDB Sub Class	Class
11-Deoxy-11-methylene-15-ketoprostaglandin D2	Eicosanoids	"O",
11-Keto-beta-boswellic acid	Triterpenoids	"O",
3,5-Di-O-caffeoylquinic acid	Alcohols and polyols	"O",
7-oxo-cholesterol	Cholestane steroids	"O",
Chicoric acid	Tetracarboxylic acids and derivatives	"O",
Chlorogenic acid	Alcohols and polyols	"O",
Chorismic acid	Dicarboxylic acids and derivatives	"O",
D-erythro-Sphingosine C-20	Amines	"O",
Genipin	Monoterpenoids	"O",
Glycerol 1-stearate	Monoradylglycerols	"O",
Hyperforin	Monoterpenoids	"O",
Linoleoyl ethanolamide	Amines	"O",
Maslinic acid	Triterpenoids	"O",
Oleanolic acid	Triterpenoids	"O",
3,4,5-Trimethoxycinnamic acid	Hydroxycinnamic acids and derivatives	"PPP",
3,5-Dimethoxycinnamic acid	Hydroxycinnamic acids and derivatives	"PPP",
3,6-Dimethyl-4-methoxycoumarin	Coumarins and derivatives	"PPP",
3,6,2',4'-Tetrahydroxyflavone	Flavones	"PPP",
5,3'-Dihydroxy-6,7,4'-trimethoxyflavone	Flavones	"PPP",
Baicalein	O-methylated flavonoids	"PPP",
Geraldol	Flavones	"PPP",
Esculin	Coumarins and derivatives	"PPP",
12,13-DiHOME	Fatty acids and conjugates	FAD
9,10-DiHOME	Fatty acids and conjugates	FAD
9Z,11E,13E-Octadecatrienoic acid methyl ester	Fatty acids and conjugates	FAD
cis-7-Hexadecenoic acid	Fatty acids and conjugates	FAD
cis-7-Hexadecenoic acid methyl ester	Fatty acids and conjugates	FAD
Dibutyl sebacate	Fatty acid esters	FAD
Diethyl sebacate	Fatty acid esters	FAD
Heptadecanoic acid	Fatty acids and conjugates	FAD
Hexacosanoic acid	Fatty acids and conjugates	FAD
Hexadecanoic acid	Fatty acids and conjugates	FAD
Isomyristic acid	Fatty acids and conjugates	FAD
Methyl jasmonate	Lineolic acids and derivatives	FAD
Monoelaidin	Monoradylglycerols	FAD
Ala-Ala-Arg	Amino acids, peptides, and analogues	Pep
Asn-Cys-Lys	Amino acids, peptides, and analogues	Pep
Cys-Tyr-Arg	Amino acids, peptides, and analogues	Pep
Gly-Tyr	Amino acids, peptides, and analogues	Pep
Ile-Pro-Arg	Amino acids, peptides, and analogues	Pep
Lys-Val	Amino acids, peptides, and analogues	Pep
