# Supplementary material for: Composition of the metabolomic bio-coronas isolated from Ocimum sanctum and Rubia tinctorum
Source: BMC Res Notes. 2021 Jan 6;14:6. doi: 10.1186/s13104-020-05420-8 (PMC7789504; doi:10.1186/s13104-020-05420-8)
Supplement: Supplementary file 2 — Additional file 2: Table S2. List of significant metabolites enriched in bio-coronas of NPs isolated from madder roots. Names of the compounds, their chemical class according to the Human Metabolome Database (HMDB, http://www.hmdb.ca/) classification, and chemical class coding used for hierarchical clustering analysis shown in Fig. 2c are shown. [file 13104_2020_5420_MOESM2_ESM.xlsx]

## Sheet: Sheet1
Metabolite	HMDB Sub Class	Class
.omega.-3 Arachidonic acid	Fatty acids and conjugates	"FAD",
1,11-Undecanedicarboxylic acid	Fatty acids and conjugates	"FAD",
19,20-DiHDPA	Fatty acids and conjugates	"FAD",
3-Hydroxyoctadecanoic Acid	Fatty acids and conjugates	"FAD",
8,11,14-Eicosatriynoic acid	Fatty acids and conjugates	"FAD",
9,10-Dihydroxy-12Z-octadecenoic acid	Fatty acids and conjugates	"FAD",
9Z,11E,13E-Octadecatrienoic acid methyl ester	Lineolic acids and derivatives	"FAD",
cis-7-Hexadecenoic acid methyl ester	Fatty acid esters	"FAD",
cis-9-Hexadecenoic acid	Fatty acids and conjugates	"FAD",
DL-.beta.-Hydroxypalmitic acid	Fatty acids and conjugates	"FAD",
Elaidic acid	Fatty acids and conjugates	"FAD",
Heptadecanoic acid	Fatty acids and conjugates	"FAD",
Hexadecanoic acid	Fatty acid esters	"FAD",
Monopalmitolein 9c	Fatty acids and conjugates	"FAD",
Nonadecanoic acid	Fatty acids and conjugates	"FAD",
Octadecanoic acid	Fatty acids and conjugates	"FAD",
Pentadecanoic acid, 14-methyl-	Fatty acids and conjugates	"FAD",
Pinolenic acid	Fatty acids and conjugates	"FAD",
Propanoic acid, 3,3'-thiobis-, didodecyl ester	Dicarboxylic acids and derivatives	"FAD",
Ricinoleic acid	Fatty acids and conjugates	"FAD",
Ricinoleic acid methyl ester	Fatty acids and conjugates	"FAD",
Ricinoleic acid methyl ester	Fatty acids and conjugates	"FAD",
.gamma.-Tocotrienol	Quinone and hydroquinone lipids	"O",
1-Hexadecanoyl-sn-glycerol	Monoradylglycerols	"O",
1-Octadecanamine	Amines	"O",
11-.beta.-Hydroxyandrosterone	Hydroxyindoles	"O",
Baicalin	Macrolides and analogues	"O",
D-erythro-Sphingosine C-20	Amines	"O",
D-Glucosyl-.beta.1-1'-D-erythro-sphingosine	Amines	"O",
Danthon	Anthraquinones	"O",
Diethyl sebacate	Fatty acid esters	"O",
Glycerol 1-stearate	Monoradylglycerols	"O",
Linoleoyl ethanolamide	Amines	"O",
Maistemonine	Polycyclic alkaloid	"O",
N-cis-Tetradec-9-enoyl-L-homoserine lactone	Amino acids, peptides, and analogues	"O",
Octadecanamide	Carboximidic acids	"O",
Oleanolic acid	Triterpenoids	"O",
Oleoyl ethylamide	Amines	"O",
Palmitoyl ethanolamide	Carboximidic acids	"O",
Palmitoylserinol	Monoradylglycerols	"O",
Phytosphingosine	Amines	"O",
Rhein	Anthracenecarboxylic acids and derivatives	"O",
Trimethylsilyl ergosterol	Ergostane steroids	"O",
Arg-Arg	Amino acids, peptides, and analogues	"Pep",
Asp-Thr-Lys	Amino acids, peptides, and analogues	"Pep",
Cys-Leu-Arg	Amino acids, peptides, and analogues	"Pep",
His-Thr-Arg	Amino acids, peptides, and analogues	"Pep",
Phe-Val-Arg	Amino acids, peptides, and analogues	"Pep",
PyroGlu-Thr-Arg	Amino acids, peptides, and analogues	"Pep",
Thr-Glu-Lys	Amino acids, peptides, and analogues	"Pep",
Thr-Trp-Lys	Amino acids, peptides, and analogues	"Pep",
2'-Hydroxy-5'-methyl-2-methoxychalcone	Chalcones and dihydrochalcones	"PPP",
3,5,7,3',4'-Pentahydroxyflavanone	Flavans	"PPP",
4-Benzyloxy-2',3,4',6'-tetramethoxychalcone	Chalcones and dihydrochalcones	"PPP",
4,2'-Dihydroxy-3-methoxy-5'-methylchalcone	Chalcones and dihydrochalcones	"PPP",
6-Methoxyluteolin	Flavones	"PPP",
7,3'-Dihydroxyflavone	Flavones	"PPP",
Apigenin 7-glucoside	Flavonoid glycosides	"PPP",
Baicalein	O-methylated flavonoids	"PPP",
Coumestrol	Coumestans	"PPP",
Dihydrokaempferol	Flavans	"PPP",
Rosmarinic acid	Hydroxycinnamic acids and derivatives	"PPP",
Geraldol	Flavones	"PPP"
